# Supplementary material for: Gamma Radiation Shielding Efficiency of Cross-Linked Polystyrene-b-Polyethyleneglycol Block Copolymer Nanocomposites Doped Arsenic (III) Oxide and Boron Nitride Nanoparticles
Source: Polymers (Basel). 2025 Dec 17;17(24):3330. doi: 10.3390/polym17243330 (PMC12737299; doi:10.3390/polym17243330)
Supplement: Supplementary file 1 [file polymers-17-03330-s001.zip]

Archive with 1 entries (1 files):
- polymers-3972644-supplementary.pdf
